# Supplementary material for: A Novel Strain of Orientia tsutsugamushi Detected from Chiggers (Acari: Trombiculidae) on Wild Rodents
Source: Pathogens. 2025 Jan 3;14(1):29. doi: 10.3390/pathogens14010029 (PMC11768423; doi:10.3390/pathogens14010029)
Supplement: Supplementary file 1 [file pathogens-14-00029-s001.zip]

Archive with 1 entries (1 files):
- pathogens-3371258-supplementary.pdf
